# Supplementary material for: The Prognostic Value of Olfactory Dysfunction in Patients with COVID-19: The COVIDORA Study
Source: Life (Basel). 2024 Feb 22;14(3):293. doi: 10.3390/life14030293 (PMC10971396; doi:10.3390/life14030293)
Supplement: Supplementary file 1 [file life-14-00293-s001.zip]

Archive with 1 entries (1 files):
- life-2872571-supplementary.pdf
